# Supplementary material for: Locus-resolution analysis of L1 regulation and retrotransposition potential in mouse embryonic development
Source: Genome Res. 2023 Sep;33(9):1465–81. doi: 10.1101/gr.278003.123 (PMC10620060; doi:10.1101/gr.278003.123)
Supplement: Supplement 13 [file Supplemental_Code.zip]

Archive with 2 entries (2 files):
- intersect.py
- TSSprofile.py
